# Supplementary material for: New Cyclopeptides and Curvularins from Marine-Derived Fungal-Bacterial Symbiont Aspergillus spelaeus GXIMD 04541/Sphingomonas echinoides GXIMD 04532
Source: Mar Drugs. 2026 Mar 15;24(3):111. doi: 10.3390/md24030111 (PMC13027483; doi:10.3390/md24030111)
Supplement: Supplementary file 1 [file marinedrugs-24-00111-s001.zip]

Archive with 1 entries (1 files):
- marinedrugs-4149630-supplementary.pdf
